# Supplementary material for: Children's Cortisol and Cell-Free DNA Trajectories in Relation to Sedentary Behavior and Physical Activity in School: A Pilot Study
Source: Front Public Health. 2019 Feb 27;7:26. doi: 10.3389/fpubh.2019.00026 (PMC6400867; doi:10.3389/fpubh.2019.00026)
Supplement: Supplementary file 2 [file Data_Sheet_2.xlsx]

## Sheet: Datasheet_2_Frontiers
ID	group	gender	time_point	season	cfDNA	log_cfDNA	log_squ_cfDNA	log_cfDNA_AUCi	log_cfDNA_PR	Cortisol	log_Cortisol	log_squ_Cortisol	log_Cortisol_AUCi	log_Cortisol_PR	SB	LPA	MVPA
1	Intervention	male	08:30:00	Fall	7.244	0.86	2.69147	1.0865		4.62	0.665	2.14942	-0.586
1	Intervention	male	10:30:00	Fall	21.841	1.339	4.67344		0.479	1.2	0.079	1.09545		-0.586	51.6667	25	23.3333
1	Intervention	male	12:30:00	Fall	118.946	2.075	10.9062		0.736	4.62	0.665	2.14942		0.586	60.625	14.1667	25.2083
1	Intervention	male	08:30:00	Spring	1.907	0.28	1.38094	1.223		3.64	0.561	1.90788	-0.3035
1	Intervention	male	10:30:00	Spring	7.067	0.849	2.65838		0.569	1.78	0.25	1.33417		-0.311	68.125	11.0417	20.8333
1	Intervention	male	12:30:00	Spring	38.692	1.588	6.22029		0.739	3.77	0.576	1.94165		0.326	46.4583	19.7917	33.75
1	Intervention	male	08:30:00	Summer						7.22	0.859	2.68701	-0.966
1	Intervention	male	10:30:00	Summer						1.64	0.215	1.28062		-0.644	35	34.7917	30.2083
1	Intervention	male	12:30:00	Summer						1.64	0.215	1.28062		0	52.2917	35.625	12.0833
2	Intervention	female	08:30:00	Fall	98.26	1.992	9.91262	-0.808		3.38	0.529	1.83848	-0.215
2	Intervention	female	10:30:00	Fall	27.968	1.447	5.28848		-0.545	2.66	0.425	1.63095		-0.104	48.125	27.0833	24.7917
2	Intervention	female	12:30:00	Fall	29.209	1.466	5.40454		0.019	2.03	0.307	1.42478		-0.118	50.4167	16.875	32.7083
2	Intervention	female	08:30:00	Spring	1.461	0.165	1.20872	0.0975		2.87	0.458	1.69411	-0.032
2	Intervention	female	10:30:00	Spring	0.986	-0.006	0.992975		-0.171	3.05	0.484	1.74642		0.026	57.2917	23.75	18.9583
2	Intervention	female	12:30:00	Spring	5.04	0.702	2.24499		0.708	2.2	0.342	1.48324		-0.142	45.8333	19.1667	35
2	Intervention	female	08:30:00	Summer						3.35	0.525	1.8303	-0.418
2	Intervention	female	10:30:00	Summer						1.77	0.248	1.33041		-0.277	52.9167	25.2083	21.875
2	Intervention	female	12:30:00	Summer						1.75	0.243	1.32288		-0.005	49.375	26.0417	24.5833
3	Intervention	male	08:30:00	Fall	9.183	0.963	3.03035	0.517		2.76	0.441	1.66132	-0.2605
3	Intervention	male	10:30:00	Fall	11.333	1.054	3.36645		0.091	1.87	0.272	1.36748		-0.169	47.2917	26.6667	26.0417
3	Intervention	male	12:30:00	Fall	65.255	1.815	8.07806		0.761	1.81	0.258	1.34536		-0.014	37.2917	36.0417	26.6667
3	Intervention	male	08:30:00	Spring	17.772	1.25	4.21568	0.0005		1.81	0.258	1.34536	0.0755
3	Intervention	male	10:30:00	Spring	12.749	1.105	3.57057		-0.145	2.86	0.456	1.69115		0.198	48.3333	33.75	17.9167
3	Intervention	male	12:30:00	Spring	34.769	1.541	5.89652		0.436	1.03	0.013	1.01489		-0.443	29.1667	34.375	36.4583
3	Intervention	male	08:30:00	Summer						3.06	0.486	1.74929	-0.1715
3	Intervention	male	10:30:00	Summer						3.18	0.502	1.78326		0.016
3	Intervention	male	12:30:00	Summer						1.29	0.111	1.13578		-0.391
4	Intervention	male	08:30:00	Fall	14.172	1.151	3.76457	0.404		1.28	0.107	1.13137	-0.2125
4	Intervention	male	10:30:00	Fall	30.527	1.485	5.52512		0.334	0.95	-0.022	0.974679		-0.129	38.125	28.75	33.125
4	Intervention	male	12:30:00	Fall	19.537	1.291	4.42007		-0.194	0.87	-0.06	0.932738		-0.038	35.2083	38.75	26.0417
4	Intervention	male	08:30:00	Spring						1.13	0.053	1.06301	0.277
4	Intervention	male	10:30:00	Spring						2.25	0.352	1.5		0.299	62.2917	22.2917	15.4167
4	Intervention	male	12:30:00	Spring	0.815	-0.089	0.902774		-0.089	1.02	0.009	1.00995		-0.343	28.5417	43.9583	27.5
4	Intervention	male	08:30:00	Summer	0.494	-0.306	0.702851	3.9325		1.04	0.017	1.0198	0.2825
4	Intervention	male	10:30:00	Summer	307.508	2.488	17.5359		2.794	1.89	0.276	1.37477		0.259	42.5	28.9583	28.5417
4	Intervention	male	12:30:00	Summer	93.459	1.971	9.66742		-0.517	1.16	0.064	1.07703		-0.212	49.375	37.0833	13.5417
5	Intervention	male	08:30:00	Fall	11.497	1.061	3.39072	0.4785		1.64	0.215	1.28062	-0.4
5	Intervention	male	10:30:00	Fall	35.099	1.545	5.92444		0.484	0.85	-0.071	0.921954		-0.286
5	Intervention	male	12:30:00	Fall	11.209	1.05	3.34798		-0.495	0.97	-0.013	0.984886		0.058
5	Intervention	male	08:30:00	Spring	0.354	-0.451	0.594979	0.3045		2.76	0.441	1.66132	-0.344
5	Intervention	male	10:30:00	Spring	0.386	-0.413	0.621289		0.038	2.02	0.305	1.42127		-0.136	75.8333	14.7917	9.375
5	Intervention	male	12:30:00	Spring	1.208	0.082	1.09909		0.495	1.06	0.025	1.02956		-0.28	42.9167	29.7917	27.2917
5	Intervention	male	08:30:00	Summer	0.488	-0.311	0.69857	1.628		2.37	0.375	1.53948	-0.3505
5	Intervention	male	10:30:00	Summer	1.896	0.278	1.37695		0.589	1.25	0.097	1.11803		-0.278
5	Intervention	male	12:30:00	Summer	58.543	1.767	7.65134		1.489	1.7	0.23	1.30384		0.133
6	Intervention	female	08:30:00	Fall	17.721	1.248	4.20963	0.957		3.59	0.555	1.89473	-0.235
6	Intervention	female	10:30:00	Fall	158.751	2.201	12.5996		0.953	2.18	0.338	1.47648		-0.217	56.25	26.875	16.875
6	Intervention	female	12:30:00	Fall	18.02	1.256	4.245		-0.945	3.3	0.519	1.81659		0.181	54.375	20.625	25
6	Intervention	female	08:30:00	Spring	0.468	-0.33	0.684105	0.421		3.25	0.512	1.80278	0.3975
6	Intervention	female	10:30:00	Spring	0.633	-0.199	0.795613		0.131	5.56	0.745	2.35797		0.233	70.4167	9.58333	20
6	Intervention	female	12:30:00	Spring	1.777	0.25	1.33304		0.449	6.93	0.841	2.63249		0.096	45.2083	25.8333	28.9583
6	Intervention	female	08:30:00	Summer	10.571	1.024	3.25131	0.5285		3.03	0.481	1.74069	0.593
6	Intervention	female	10:30:00	Summer	10.908	1.038	3.30273		0.014	8.84	0.946	2.97321		0.465	66.6667	12.9167	20.4167
6	Intervention	female	12:30:00	Summer	112.883	2.053	10.6246		1.015	5.46	0.737	2.33666		-0.209	61.25	27.7083	11.0417
7	Intervention	male	08:30:00	Fall	15.933	1.202	3.99162	0.5215		11.76	1.07	3.42929	-1.3925
7	Intervention	male	10:30:00	Fall	8.891	0.949	2.98178		-0.253	1.15	0.061	1.07238		-1.009	42.2917	27.7083	30
7	Intervention	male	12:30:00	Fall	563.877	2.751	23.7461		1.802	2.01	0.303	1.41774		0.242	46.875	26.25	26.875
7	Intervention	male	08:30:00	Spring	2.008	0.303	1.41704	-0.7735		2.43	0.386	1.55885	-0.1295
7	Intervention	male	10:30:00	Spring	0.356	-0.449	0.596657		-0.752	2.18	0.338	1.47648		-0.048	59.5833	18.5417	21.875
7	Intervention	male	12:30:00	Spring	1.82	0.26	1.34907		0.709	1.67	0.223	1.29228		-0.115	35.2083	23.3333	41.4583
7	Intervention	male	08:30:00	Summer	0.55	-0.26	0.74162	-0.0485		2.68	0.428	1.63707	-0.375
7	Intervention	male	10:30:00	Summer	0.208	-0.682	0.45607		-0.422	2.35	0.371	1.53297		-0.057	52.5	22.5	25
7	Intervention	male	12:30:00	Summer	3.072	0.487	1.75271		1.169	0.62	-0.208	0.787401		-0.579	57.7083	19.375	22.9167
8	Intervention	male	08:30:00	Fall	23.55	1.372	4.85283	1.003		6.61	0.82	2.57099	-0.419
8	Intervention	male	10:30:00	Fall	117.515	2.07	10.8404		0.698	2.17	0.336	1.47309		-0.484	38.9583	25.2083	35.8333
8	Intervention	male	12:30:00	Fall	95.913	1.982	9.79352		-0.088	8.91	0.95	2.98496		0.614	45.4167	21.25	33.3333
8	Intervention	male	08:30:00	Spring	1.25	0.097	1.11803	0.2605		6.32	0.801	2.51396	-0.788
8	Intervention	male	10:30:00	Spring	2.547	0.406	1.59593		0.309	1.66	0.22	1.28841		-0.581
8	Intervention	male	12:30:00	Spring						2.44	0.387	1.56205		0.167
8	Intervention	male	08:30:00	Summer	19.477	1.29	4.41328	0.0315		4.82	0.683	2.19545	-0.252
8	Intervention	male	10:30:00	Summer	35.616	1.552	5.96791		0.262	2.81	0.449	1.67631		-0.234
8	Intervention	male	12:30:00	Summer	6.748	0.829	2.59769		-0.723	4.44	0.647	2.10713		0.198
9	Intervention	male	08:30:00	Fall	90.61	1.957	9.51893	0.4755		4.06	0.609	2.01494	0.025
9	Intervention	male	10:30:00	Fall	172.31	2.236	13.1267		0.279	3.85	0.585	1.96214		-0.024	46.875	31.4583	21.6667
9	Intervention	male	12:30:00	Fall	223.792	2.35	14.9597		0.114	5.09	0.707	2.2561		0.122	42.2917	32.2917	25.4167
9	Intervention	male	08:30:00	Spring	70.443	1.848	8.39303	-0.993		2.25	0.352	1.5	-0.2555
9	Intervention	male	10:30:00	Spring	11.606	1.065	3.40676		-0.783	1.12	0.049	1.0583		-0.303	70.4167	21.0417	8.54167
9	Intervention	male	12:30:00	Spring	26.798	1.428	5.17668		0.363	2.8	0.447	1.67332		0.398	46.0417	32.9167	21.0417
9	Intervention	male	08:30:00	Summer	294.329	2.469	17.156	-0.848		4.72	0.674	2.17256	-0.554
9	Intervention	male	10:30:00	Summer	71.785	1.856	8.4726		-0.613	1.84	0.265	1.35647		-0.409	42.7083	32.9167	24.375
9	Intervention	male	12:30:00	Summer	99.871	1.999	9.99355		0.143	2.42	0.384	1.55563		0.119	31.4583	39.5833	28.9583
10	Intervention	female	08:30:00	Fall
10	Intervention	female	10:30:00	Fall
10	Intervention	female	12:30:00	Fall
10	Intervention	female	08:30:00	Spring	19.379	1.287	4.40216	0.8825		1.31	0.117	1.14455	0.037
10	Intervention	female	10:30:00	Spring	70.776	1.85	8.41285		0.563	1.52	0.182	1.23288		0.065	77.7083	17.2917	5
10	Intervention	female	12:30:00	Spring	84.335	1.926	9.18341		0.076	1.15	0.061	1.07238		-0.121	54.375	31.0417	14.5833
10	Intervention	female	08:30:00	Summer	42.401	1.627	6.51161	0.523		2.36	0.373	1.53623	-0.784
10	Intervention	female	10:30:00	Summer	114.168	2.058	10.6849		0.431	0.74	-0.131	0.860233		-0.504
10	Intervention	female	12:30:00	Summer	64.735	1.811	8.04581		-0.247	0.65	-0.187	0.806226		-0.056
11	Intervention	male	08:30:00	Fall
11	Intervention	male	10:30:00	Fall
11	Intervention	male	12:30:00	Fall
11	Intervention	male	08:30:00	Spring	4.288	0.632	2.07075	0.2555		2.18	0.338	1.47648	-0.077
11	Intervention	male	10:30:00	Spring	4.322	0.636	2.07894		0.004	2.11	0.324	1.45258		-0.014	67.7083	23.9583	8.33333
11	Intervention	male	12:30:00	Spring	13.643	1.135	3.69364		0.499	1.63	0.212	1.27671		-0.112	54.7917	18.75	26.4583
11	Intervention	male	08:30:00	Summer	23.666	1.374	4.86477	-1.322		2.4	0.38	1.54919	-0.61
11	Intervention	male	10:30:00	Summer	7.997	0.903	2.8279		-0.471	0.81	-0.092	0.9		-0.472
11	Intervention	male	12:30:00	Summer	0.47	-0.328	0.685565		-1.231	1.27	0.104	1.12694		0.196
12	Intervention	female	08:30:00	Fall	54.878	1.739	7.40797	0.209		4.47	0.65	2.11424	-0.624
12	Intervention	female	10:30:00	Fall	58.965	1.771	7.67887		0.032	1.72	0.236	1.31149		-0.414	66.0417	25.4167	8.54167
12	Intervention	female	12:30:00	Fall	123.991	2.093	11.1351		0.322	1.7	0.23	1.30384		-0.006	28.125	46.4583	25.4167
12	Intervention	female	08:30:00	Spring	14.091	1.149	3.7538	0.8975		2.8	0.447	1.67332	-0.046
12	Intervention	female	10:30:00	Spring	161.07	2.207	12.6913		1.058	3.29	0.517	1.81384		0.07	64.7917	29.7917	5.41667
12	Intervention	female	12:30:00	Spring	6.728	0.828	2.59384		-1.379	1.64	0.215	1.28062		-0.302	50.8333	32.9167	16.25
12	Intervention	female	08:30:00	Summer	129.005	2.111	11.358	-1.395		3.01	0.479	1.73494	-0.2935
12	Intervention	female	10:30:00	Summer	43.35	1.637	6.58407		-0.474	1.86	0.27	1.36382		-0.209
12	Intervention	female	12:30:00	Summer	1.86	0.269	1.36382		-1.368	2.04	0.31	1.42829		0.04
13	Intervention	female	08:30:00	Fall	1.156	0.063	1.07517	1.216		3.15	0.498	1.77482	-0.1595
13	Intervention	female	10:30:00	Fall	4.963	0.696	2.22778		0.633	3.26	0.513	1.80555		0.015	54.1667	23.125	22.7083
13	Intervention	female	12:30:00	Fall	16.949	1.229	4.11692		0.533	1.41	0.149	1.18743		-0.364	41.4583	46.25	12.2917
13	Intervention	female	08:30:00	Spring						2.5	0.398	1.58114	-0.124
13	Intervention	female	10:30:00	Spring	3.309	0.52	1.81907			2.08	0.318	1.44222		-0.08	64.1667	27.9167	7.91667
13	Intervention	female	12:30:00	Spring	4.389	0.642	2.09499		0.122	2.04	0.31	1.42829		-0.008	50.625	25.8333	23.5417
13	Intervention	female	08:30:00	Summer						3.9	0.591	1.97484	-0.3825
13	Intervention	female	10:30:00	Summer						2.36	0.373	1.53623		-0.218	44.1667	39.5833	16.25
13	Intervention	female	12:30:00	Summer						1.83	0.262	1.35277		-0.111	53.5417	35.8333	10.625
14	Intervention	female	08:30:00	Fall						1.87	0.272	1.36748	0.0705
14	Intervention	female	10:30:00	Fall						2.14	0.33	1.46287		0.058
14	Intervention	female	12:30:00	Fall	119.969	2.079	10.953			1.98	0.297	1.40712		-0.033
14	Intervention	female	08:30:00	Spring	4.082	0.611	2.0204	-0.1455		1.6	0.204	1.26491	0.437
14	Intervention	female	10:30:00	Spring	5.273	0.722	2.2963		0.111	3.84	0.584	1.95959		0.38	72.2917	21.6667	6.04167
14	Intervention	female	12:30:00	Spring	1.253	0.098	1.11937		-0.624	2.08	0.318	1.44222		-0.266	54.7917	23.125	22.0833
14	Intervention	female	08:30:00	Summer	46.825	1.67	6.84288	0.271		2.2	0.342	1.48324	-0.2795
14	Intervention	female	10:30:00	Summer	67.611	1.83	8.22259		0.16	1.11	0.045	1.05357		-0.297	62.2917	28.5417	9.16667
14	Intervention	female	12:30:00	Summer	77.918	1.892	8.82712		0.062	2.38	0.377	1.54272		0.332	61.875	24.375	13.75
15	Intervention	male	08:30:00	Fall	213.818	2.33	14.6225	-0.4535		0.75	-0.125	0.866025	0.295
15	Intervention	male	10:30:00	Fall	79.707	1.901	8.92788		-0.429	1.39	0.143	1.17898		0.268	46.6667	31.4583	21.875
15	Intervention	male	12:30:00	Fall	190.924	2.281	13.8175		0.38	0.85	-0.071	0.921954		-0.214	38.125	38.3333	23.5417
15	Intervention	male	08:30:00	Spring	11.057	1.044	3.32521	1.1155		0.82	-0.086	0.905539	0.1825
15	Intervention	male	10:30:00	Spring	125.288	2.098	11.1932		1.054	1	0	1		0.086	63.5417	25.4167	11.0417
15	Intervention	male	12:30:00	Spring	14.705	1.167	3.83471		-0.931	1.28	0.107	1.13137		0.107	51.25	28.5417	20.2083
15	Intervention	male	08:30:00	Summer	103.701	2.016	10.1834	0.043		1.6	0.204	1.26491	-0.344
15	Intervention	male	10:30:00	Summer	194.983	2.29	13.9636		0.274	0.69	-0.161	0.830662		-0.365	37.7083	32.2917	30
15	Intervention	male	12:30:00	Summer	35.784	1.554	5.98197		-0.736	1.76	0.246	1.32665		0.407	40	29.5833	30.4167
16	Intervention	male	08:30:00	Fall	23.383	1.369	4.8356	0.764		1.06	0.025	1.02956	0.07
16	Intervention	male	10:30:00	Fall	102.398	2.01	10.1192		0.641	1.21	0.083	1.1		0.058	49.5833	34.5833	15.8333
16	Intervention	male	12:30:00	Fall	41.247	1.615	6.42238		-0.395	1.12	0.049	1.0583		-0.034	20.4167	34.1667	45.4167
16	Intervention	male	08:30:00	Spring	9.201	0.964	3.03332	-0.3015		0.81	-0.092	0.9	0.679
16	Intervention	male	10:30:00	Spring	9.461	0.976	3.07587		0.012	2.15	0.332	1.46629		0.424	66.4583	22.2917	11.25
16	Intervention	male	12:30:00	Spring	2.173	0.337	1.47411		-0.639	2.62	0.418	1.61864		0.086	34.7917	27.5	37.7083
16	Intervention	male	08:30:00	Summer	98.138	1.992	9.90646	-0.9875		2.03	0.307	1.42478	-0.3045
16	Intervention	male	10:30:00	Summer	60.261	1.78	7.7628		-0.212	1.22	0.086	1.10454		-0.221	46.4583	31.25	22.2917
16	Intervention	male	12:30:00	Summer	2.759	0.441	1.66102		-1.339	1.38	0.14	1.17473		0.054	41.875	34.1667	23.9583
17	Intervention	male	08:30:00	Fall	75.742	1.879	8.70299	-0.2585		1.74	0.241	1.31909	-0.0775
17	Intervention	male	10:30:00	Fall	44.965	1.653	6.70559		-0.226	1.74	0.241	1.31909		0	71.25	23.3333	5.41667
17	Intervention	male	12:30:00	Fall	65.091	1.814	8.0679		0.161	1.22	0.086	1.10454		-0.155	45.8333	33.125	21.0417
17	Intervention	male	08:30:00	Spring
17	Intervention	male	10:30:00	Spring
17	Intervention	male	12:30:00	Spring
17	Intervention	male	08:30:00	Summer	29.382	1.468	5.42052	0.4235		1.81	0.258	1.34536	-0.176
17	Intervention	male	10:30:00	Summer	45.168	1.655	6.72071		0.187	1.24	0.093	1.11355		-0.165
17	Intervention	male	12:30:00	Summer	87.28	1.941	9.34238		0.286	1.72	0.236	1.31149		0.143
18	Intervention	male	08:30:00	Fall						1.27	0.104	1.12694	0.171
18	Intervention	male	10:30:00	Fall						1.83	0.262	1.35277		0.158	62.7083	19.5833	17.7083
18	Intervention	male	12:30:00	Fall						1.35	0.13	1.1619		-0.132	48.125	30.4167	21.4583
18	Intervention	male	08:30:00	Spring
18	Intervention	male	10:30:00	Spring
18	Intervention	male	12:30:00	Spring
18	Intervention	male	08:30:00	Summer						2.23	0.348	1.49332	-0.2115
18	Intervention	male	10:30:00	Summer	0.396	-0.403	0.629285			1.62	0.21	1.27279		-0.138	50.8333	31.875	17.2917
18	Intervention	male	12:30:00	Summer	0.866	-0.063	0.930591		0.34	1.59	0.201	1.26095		-0.009	33.9583	36.875	29.1667
19	Intervention	female	08:30:00	Fall	32.211	1.508	5.67547	0.1045		4.74	0.676	2.17715	-0.6275
19	Intervention	female	10:30:00	Fall	43.821	1.642	6.61974		0.134	1.6	0.204	1.26491		-0.472	56.25	22.0833	21.6667
19	Intervention	female	12:30:00	Fall	28.124	1.449	5.30321		-0.193	2.32	0.365	1.52315		0.161	49.375	28.9583	21.6667
19	Intervention	female	08:30:00	Spring	3.154	0.499	1.77595	0.161		4.03	0.605	2.00749	-0.5615
19	Intervention	female	10:30:00	Spring	2.337	0.369	1.52872		-0.13	1.86	0.27	1.36382		-0.335	77.5	19.375	3.125
19	Intervention	female	12:30:00	Spring	12.042	1.081	3.47016		0.712	1.42	0.152	1.19164		-0.118	66.0417	21.6667	12.2917
19	Intervention	female	08:30:00	Summer	112.57	2.051	10.6099	-1.6705		5.19	0.715	2.27816	-0.7895
19	Intervention	female	10:30:00	Summer	39.941	1.601	6.31989		-0.45	1.27	0.104	1.12694		-0.611
19	Intervention	female	12:30:00	Summer	0.407	-0.39	0.637966		-1.991	2.28	0.358	1.50997		0.254
20	Intervention	male	08:30:00	Fall	137.941	2.14	11.7448	-0.0375		1.08	0.033	1.03923	0.504
20	Intervention	male	10:30:00	Fall	133.38	2.125	11.549		-0.015	3.25	0.512	1.80278		0.479	39.375	33.75	26.875
20	Intervention	male	12:30:00	Fall	124.547	2.095	11.1601		-0.03	1.21	0.083	1.1		-0.429	35.625	33.125	31.25
20	Intervention	male	08:30:00	Spring	67.579	1.83	8.22064	-1.299		1.51	0.179	1.22882	-0.2515
20	Intervention	male	10:30:00	Spring	4.16	0.619	2.03961		-1.211	0.8	-0.097	0.894427		-0.276	66.25	27.0833	6.66667
20	Intervention	male	12:30:00	Spring	45.101	1.654	6.71573		1.035	1.69	0.228	1.3		0.325	33.3333	40.4167	26.25
20	Intervention	male	08:30:00	Summer	151.432	2.18	12.3058	-0.179		2.27	0.356	1.50665	-0.297
20	Intervention	male	10:30:00	Summer	134.817	2.13	11.6111		-0.05	1.28	0.107	1.13137		-0.249
20	Intervention	male	12:30:00	Summer	83.613	1.922	9.14401		-0.208	1.82	0.26	1.34907		0.153
21	Intervention	male	08:30:00	Fall	4.425	0.646	2.10357	0.0795		1.84	0.265	1.35647	0.3035
21	Intervention	male	10:30:00	Fall	15.944	1.203	3.99299		0.557	3.37	0.528	1.83576		0.263	62.9167	31.875	5.20833
21	Intervention	male	12:30:00	Fall	0.49	-0.309	0.7		-1.512	2.22	0.346	1.48997		-0.182	32.7083	37.5	29.7917
21	Intervention	male	08:30:00	Spring	4.425	0.646	2.10357	0.0795		1.12	0.049	1.0583	0.1435
21	Intervention	male	10:30:00	Spring	15.944	1.203	3.99299		0.557	1.15	0.061	1.07238		0.012	73.3333	19.7917	6.875
21	Intervention	male	12:30:00	Spring	0.49	-0.309	0.7		-1.512	2.05	0.312	1.43178		0.251	38.75	37.0833	24.1667
21	Intervention	male	08:30:00	Summer	189.5	2.278	13.7659	-0.6895		1.53	0.185	1.23693	-0.0555
21	Intervention	male	10:30:00	Summer	79.985	1.903	8.94343		-0.375	1.55	0.19	1.24499		0.005
21	Intervention	male	12:30:00	Summer	44.522	1.649	6.67248		-0.254	1.16	0.064	1.07703		-0.126
22	Intervention	female	08:30:00	Fall	16.482	1.217	4.0598	1.005		3.07	0.487	1.75214	-0.215
22	Intervention	female	10:30:00	Fall	66.287	1.821	8.14168		0.604	2.6	0.415	1.61245		-0.072	46.25	31.4583	22.2917
22	Intervention	female	12:30:00	Fall	104.541	2.019	10.2245		0.198	1.59	0.201	1.26095		-0.214	54.7917	31.875	13.3333
22	Intervention	female	08:30:00	Spring	30.721	1.487	5.54265	-0.2565		2.05	0.312	1.43178	0.3725
22	Intervention	female	10:30:00	Spring	9.391	0.973	3.06447		-0.514	5.41	0.733	2.32594		0.421
22	Intervention	female	12:30:00	Spring	100.512	2.002	10.0256		1.029	1.64	0.215	1.28062		-0.518
22	Intervention	female	08:30:00	Summer
22	Intervention	female	10:30:00	Summer											68.125	26.25	5.625
22	Intervention	female	12:30:00	Summer											54.375	24.375	21.25
23	Intervention	male	08:30:00	Fall	1.735	0.239	1.31719	0.441		2.76	0.441	1.66132	-0.288
23	Intervention	male	10:30:00	Fall	1.131	0.053	1.06348		-0.186	2.08	0.318	1.44222		-0.123	60.8333	26.6667	12.5
23	Intervention	male	12:30:00	Fall	31.125	1.493	5.57898		1.44	1.29	0.111	1.13578		-0.207	28.5417	28.9583	42.5
23	Intervention	male	08:30:00	Spring						2.76	0.441	1.66132	-0.1365
23	Intervention	male	10:30:00	Spring						2.04	0.31	1.42829		-0.131	57.2917	25.2083	17.5
23	Intervention	male	12:30:00	Spring						2.69	0.43	1.64012		0.12	43.125	27.9167	28.9583
23	Intervention	male	08:30:00	Summer	1.691	0.228	1.30038	-0.6675		4.35	0.638	2.08567	-0.6555
23	Intervention	male	10:30:00	Summer	0.396	-0.403	0.629285		-0.631	1.56	0.193	1.249		-0.445	52.0833	25	22.9167
23	Intervention	male	12:30:00	Summer	1.429	0.155	1.19541		0.558	1.65	0.217	1.28452		0.024	35.4167	23.9583	40.625
24	Intervention	male	08:30:00	Fall	377.304	2.577	19.4243	-0.2755		3.92	0.593	1.9799	-0.02
24	Intervention	male	10:30:00	Fall	154.068	2.188	12.4124		-0.389	3.99	0.601	1.9975		0.008	63.5417	21.875	14.5833
24	Intervention	male	12:30:00	Fall	637.214	2.804	25.2431		0.616	3.44	0.537	1.85472		-0.064	42.5	27.5	30
24	Intervention	male	08:30:00	Spring	3.978	0.6	1.99449	1.914		2.55	0.407	1.59687	0.068
24	Intervention	male	10:30:00	Spring	41.249	1.615	6.42254		1.015	4.29	0.632	2.07123		0.225	52.3109	30.042	17.6471
24	Intervention	male	12:30:00	Spring	249.791	2.398	15.8048		0.783	1.24	0.093	1.11355		-0.539	48.3333	33.9583	17.7083
24	Intervention	male	08:30:00	Summer	87.995	1.944	9.38057	-1.257		2.8	0.447	1.67332	0.0655
24	Intervention	male	10:30:00	Summer	9.726	0.988	3.11865		-0.956	2.71	0.433	1.64621		-0.014	49.375	30	20.625
24	Intervention	male	12:30:00	Summer	21.956	1.342	4.68572		0.354	4.04	0.606	2.00998		0.173	48.9583	29.1667	21.875
25	Intervention	male	08:30:00	Fall	58.532	1.767	7.65062	0.005		3.14	0.497	1.772	-0.366
25	Intervention	male	10:30:00	Fall	38.44	1.585	6.2		-0.182	2.19	0.34	1.47986		-0.157	63.9583	25.8333	10.2083
25	Intervention	male	12:30:00	Fall	138.477	2.141	11.7676		0.556	1.2	0.079	1.09545		-0.261	39.1667	26.0417	34.7917
25	Intervention	male	08:30:00	Spring	10.081	1.004	3.17506	-1.1805		1.91	0.281	1.38203	-0.2415
25	Intervention	male	10:30:00	Spring	0.531	-0.275	0.728697		-1.279	1.27	0.104	1.12694		-0.177	59.2437	24.3697	16.3866
25	Intervention	male	12:30:00	Spring	15.897	1.201	3.9871		1.476	1.42	0.152	1.19164		0.048	43.75	22.7083	33.5417
25	Intervention	male	08:30:00	Summer	6.923	0.84	2.63116	-0.907		2.58	0.412	1.60624	-0.476
25	Intervention	male	10:30:00	Summer	2.13	0.328	1.45945		-0.512	0.97	-0.013	0.984886		-0.425	52.9167	34.375	12.7083
25	Intervention	male	12:30:00	Summer	1.123	0.05	1.05972		-0.278	2.04	0.31	1.42829		0.323	42.5	24.1667	33.3333
26	Intervention	female	08:30:00	Fall	3.112	0.493	1.76409	1.3625		1.62	0.21	1.27279	0.3655
26	Intervention	female	10:30:00	Fall	11.943	1.077	3.45586		0.584	4.19	0.622	2.04695		0.412	75.8333	16.25	7.91667
26	Intervention	female	12:30:00	Fall	112.303	2.05	10.5973		0.973	1.31	0.117	1.14455		-0.505	54.375	26.875	18.75
26	Intervention	female	08:30:00	Spring	0.221	-0.656	0.470106			3	0.477	1.73205	-0.3535
26	Intervention	female	10:30:00	Spring	1.466	0.166	1.21078		0.822	1.68	0.225	1.29615		-0.252	73.7395	16.3866	9.87395
26	Intervention	female	12:30:00	Spring						1.88	0.274	1.37113		0.049	55.8333	23.3333	20.8333
26	Intervention	female	08:30:00	Summer						2.12	0.326	1.45602	-0.1535
26	Intervention	female	10:30:00	Summer						1.64	0.215	1.28062		-0.111	61.0417	23.9583	15
26	Intervention	female	12:30:00	Summer						1.74	0.241	1.31909		0.026	61.875	20.8333	17.2917
27	Intervention	male	08:30:00	Fall	8.896	0.949	2.98262	0.1195		10.49	1.021	3.23883	-0.8525
27	Intervention	male	10:30:00	Fall	6.136	0.788	2.4771		-0.161	2.49	0.396	1.57797		-0.625	68.3333	24.1667	7.5
27	Intervention	male	12:30:00	Fall	32.375	1.51	5.6899		0.722	3.68	0.566	1.91833		0.17	52.2917	26.875	20.8333
27	Intervention	male	08:30:00	Spring	3.186	0.503	1.78494	0.6535		6.3	0.799	2.50998	-0.4515
27	Intervention	male	10:30:00	Spring	6.455	0.81	2.54067		0.307	3.08	0.489	1.75499		-0.31	73.3193	15.9664	10.7143
27	Intervention	male	12:30:00	Spring	15.717	1.196	3.96447		0.386	3.28	0.516	1.81108		0.027	53.75	27.7083	18.5417
27	Intervention	male	08:30:00	Summer	6.024	0.78	2.45438	-0.9305		4.55	0.658	2.13307	-0.4845
27	Intervention	male	10:30:00	Summer						1.95	0.29	1.39642		-0.368	53.9583	31.4583	14.5833
27	Intervention	male	12:30:00	Summer	3.011	0.479	1.73522			2.66	0.425	1.63095		0.135	41.25	31.4583	27.2917
28	Intervention	female	08:30:00	Fall	0.719	-0.143	0.847939	0.761		3.12	0.494	1.76635	-0.592
28	Intervention	female	10:30:00	Fall	0.724	-0.14	0.850882		0.003	1.01	0.004	1.00499		-0.49	50.8333	31.4583	17.7083
28	Intervention	female	12:30:00	Fall	23.6	1.373	4.85798		1.513	1.95	0.29	1.39642		0.286	50.4167	30.2083	19.375
28	Intervention	female	08:30:00	Spring						1.08	0.033	1.03923	0.2025
28	Intervention	female	10:30:00	Spring	0.078	-1.107	0.279285			1.78	0.25	1.33417		0.217	72.6891	18.0672	9.2437
28	Intervention	female	12:30:00	Spring	0.22	-0.657	0.469042		0.45	1.01	0.004	1.00499		-0.246	53.7657	31.1715	15.0628
28	Intervention	female	08:30:00	Summer	0.604	-0.219	0.777174	-0.101		2.27	0.356	1.50665	-0.351
28	Intervention	female	10:30:00	Summer	0.339	-0.469	0.582237		-0.25	1.38	0.14	1.17473		-0.216	60.625	31.0417	8.33333
28	Intervention	female	12:30:00	Summer	1.198	0.079	1.09453		0.548	1.22	0.086	1.10454		-0.054	62.7083	27.5	9.79167
29	Intervention	female	08:30:00	Fall	13.4	1.127	3.6606	1.1075		1.93	0.286	1.38924	-0.0455
29	Intervention	female	10:30:00	Fall	56.838	1.755	7.5391		0.628	1.85	0.267	1.36015		-0.019	75.2083	17.9167	6.875
29	Intervention	female	12:30:00	Fall	121.795	2.086	11.0361		0.331	1.71	0.233	1.30767		-0.034	56.4583	29.5833	13.9583
29	Intervention	female	08:30:00	Spring	27.82	1.444	5.27447	-0.2215		2.3	0.362	1.51658	-0.0965
29	Intervention	female	10:30:00	Spring	12.828	1.108	3.58162		-0.336	2.68	0.428	1.63707		0.066	77.521	16.5966	5.88235
29	Intervention	female	12:30:00	Spring	47.108	1.673	6.86353		0.565	1.09	0.037	1.04403		-0.391	67.5	27.0833	5.41667
29	Intervention	female	08:30:00	Summer	33.193	1.521	5.76134	0.2595		1.79	0.253	1.33791	0.016
29	Intervention	female	10:30:00	Summer	25.383	1.405	5.03815		-0.116	2.01	0.303	1.41774		0.05	61.0417	22.0833	16.875
29	Intervention	female	12:30:00	Summer	187.092	2.272	13.6782		0.867	1.53	0.185	1.23693		-0.118	65	24.5833	10.4167
30	Intervention	female	08:30:00	Fall	33.811	1.529	5.81472	0.2475		2.06	0.314	1.43527	-0.0905
30	Intervention	female	10:30:00	Fall	25.383	1.405	5.03815		-0.124	2.25	0.352	1.5		0.038	72.0833	19.7917	8.125
30	Intervention	female	12:30:00	Fall	187.092	2.272	13.6782		0.867	1.14	0.057	1.06771		-0.295	53.3333	24.1667	22.5
30	Intervention	female	08:30:00	Spring	1.007	0.003	1.00349			1.86	0.27	1.36382	0.0415
30	Intervention	female	10:30:00	Spring						2.51	0.4	1.5843		0.13	66.5966	25	8.40336
30	Intervention	female	12:30:00	Spring	1.665	0.222	1.29035			1.24	0.093	1.11355		-0.307	53.125	31.4583	15.4167
30	Intervention	female	08:30:00	Summer	4.576	0.661	2.13916	-1.0705		2.12	0.326	1.45602	-0.3095
30	Intervention	female	10:30:00	Summer	1.016	0.007	1.00797		-0.654	1.18	0.072	1.08628		-0.254
30	Intervention	female	12:30:00	Summer	0.674	-0.172	0.820975		-0.179	1.64	0.215	1.28062		0.143
31	Intervention	male	08:30:00	Fall	17.865	1.252	4.2267	-0.2925		4.64	0.667	2.15407	0.009
31	Intervention	male	10:30:00	Fall	3.519	0.546	1.8759		-0.706	4.62	0.665	2.14942		-0.002	56.6667	23.75	19.5833
31	Intervention	male	12:30:00	Fall	120.077	2.079	10.958		1.533	4.89	0.689	2.21133		0.024	30	22.7083	47.2917
31	Intervention	male	08:30:00	Spring	4.484	0.652	2.11755	-0.6835		4.92	0.692	2.21811	-0.543
31	Intervention	male	10:30:00	Spring	0.664	-0.178	0.814862		-0.83	2.45	0.389	1.56525		-0.303	56.3025	25.2101	18.4874
31	Intervention	male	12:30:00	Spring	8.82	0.945	2.96985		1.123	1.63	0.212	1.27671		-0.177	37.7083	34.1667	28.125
31	Intervention	male	08:30:00	Summer	17.384	1.24	4.16941	-1.4635		3.34	0.524	1.82757	-0.218
31	Intervention	male	10:30:00	Summer	0.302	-0.521	0.549545		-1.761	2.55	0.407	1.59687		-0.117	42.0833	36.875	21.0417
31	Intervention	male	12:30:00	Summer	68.356	1.835	8.26777		2.356	2.1	0.322	1.44914		-0.085	33.125	30	36.875
32	Intervention	male	08:30:00	Fall	25.768	1.411	5.07622	1.288		4.33	0.636	2.08087	-0.489
32	Intervention	male	10:30:00	Fall	87.433	1.942	9.35056		0.531	1.89	0.276	1.37477		-0.36	59.1667	27.0833	13.75
32	Intervention	male	12:30:00	Fall	840.786	2.925	28.9963		0.983	2.39	0.378	1.54596		0.102	45.625	41.6667	12.7083
32	Intervention	male	08:30:00	Spring	0.448	-0.348	0.669328	0.694		2.15	0.332	1.46629	-0.182
32	Intervention	male	10:30:00	Spring	0.588	-0.23	0.766812		0.118	1.75	0.243	1.32288		-0.089	53.125	30.8333	16.0417
32	Intervention	male	12:30:00	Spring	6.368	0.804	2.52349		1.034	1.4	0.146	1.18322		-0.097	37.5	41.25	21.25
32	Intervention	male	08:30:00	Summer						2.48	0.394	1.5748	-0.386
32	Intervention	male	10:30:00	Summer						1.15	0.061	1.07238		-0.333
32	Intervention	male	12:30:00	Summer						1.94	0.288	1.39284		0.227
33	Intervention	female	08:30:00	Fall	23.828	1.377	4.88139	1.152		2.73	0.436	1.65227	-0.4525
33	Intervention	female	10:30:00	Fall	110.163	2.042	10.4959		0.665	1.03	0.013	1.01489		-0.423	51.6667	31.6667	16.6667
33	Intervention	female	12:30:00	Fall	224.272	2.351	14.9757		0.309	2.38	0.377	1.54272		0.364	46.25	33.3333	20.4167
33	Intervention	female	08:30:00	Spring	1.239	0.093	1.1131	0.0555		3.92	0.593	1.9799	-0.0735
33	Intervention	female	10:30:00	Spring	0.747	-0.127	0.864292		-0.22	5.46	0.737	2.33666		0.144	74.1053	11.1579	14.7368
33	Intervention	female	12:30:00	Spring	4.411	0.644	2.10024		0.771	1.44	0.158	1.2		-0.579	69.5833	18.5417	11.875
33	Intervention	female	08:30:00	Summer						3.15	0.498	1.77482	-0.0165
33	Intervention	female	10:30:00	Summer						3.15	0.498	1.77482		0	65.625	24.1667	10.2083
33	Intervention	female	12:30:00	Summer						2.92	0.465	1.7088		-0.033	63.3333	25.4167	11.25
34	Intervention	male	08:30:00	Fall	8.275	0.918	2.87663	0.392		2.71	0.433	1.64621	-0.0055
34	Intervention	male	10:30:00	Fall	7.374	0.868	2.71551		-0.05	2.97	0.473	1.72337		0.04	60.2083	23.9583	15.8333
34	Intervention	male	12:30:00	Fall	63.361	1.802	7.95996		0.934	2.2	0.342	1.48324		-0.131	42.7083	22.0833	35.2083
34	Intervention	male	08:30:00	Spring	0.495	-0.305	0.703562	-0.307		2.45	0.389	1.56525	0.0325
34	Intervention	male	10:30:00	Spring	0.215	-0.668	0.463681		-0.363	3.35	0.525	1.8303		0.136	49.1597	32.3529	18.4874
34	Intervention	male	12:30:00	Spring	0.641	-0.193	0.800625		0.475	1.52	0.182	1.23288		-0.343	38.9583	29.375	31.6667
34	Intervention	male	08:30:00	Summer
34	Intervention	male	10:30:00	Summer											73.3333	22.5	4.16667
34	Intervention	male	12:30:00	Summer											57.9167	23.3333	18.75
35	Intervention	male	08:30:00	Fall	84.356	1.926	9.18455	0.2675		2.78	0.444	1.66733	-0.265
35	Intervention	male	10:30:00	Fall	96.86	1.986	9.84175		0.06	1.87	0.272	1.36748		-0.172	60.2083	28.3333	11.4583
35	Intervention	male	12:30:00	Fall	219.266	2.341	14.8076		0.355	1.81	0.258	1.34536		-0.014	46.0417	34.7917	19.1667
35	Intervention	male	08:30:00	Spring	77.315	1.888	8.79289	-0.0125		1.24	0.093	1.11355	0.064
35	Intervention	male	10:30:00	Spring	56.017	1.748	7.48445		-0.14	1.53	0.185	1.23693		0.092	45.7983	36.1345	18.0672
35	Intervention	male	12:30:00	Spring	139.052	2.143	11.792		0.395	1.09	0.037	1.04403		-0.148	31.875	29.375	38.75
35	Intervention	male	08:30:00	Summer	130.517	2.116	11.4244	-0.1835		1.03	0.013	1.01489	0.0965
35	Intervention	male	10:30:00	Summer	211.437	2.325	14.5409		0.209	1.34	0.127	1.15758		0.114
35	Intervention	male	12:30:00	Summer	21.425	1.331	4.62871		-0.994	0.95	-0.022	0.974679		-0.149
36	Intervention	female	08:30:00	Fall	27.768	1.444	5.26954	0.807		4.46	0.649	2.11187	-0.6525
36	Intervention	female	10:30:00	Fall	108.475	2.035	10.4151		0.591	1.53	0.185	1.23693		-0.464	53.9583	28.5417	17.5
36	Intervention	female	12:30:00	Fall	75.199	1.876	8.67174		-0.159	1.87	0.272	1.36748		0.087	60.2083	21.6667	18.125
36	Intervention	female	08:30:00	Spring						6.09	0.785	2.46779	-0.4885
36	Intervention	female	10:30:00	Spring	0.516	-0.287	0.718331			3.34	0.524	1.82757		-0.261	69.958	20.1681	9.87395
36	Intervention	female	12:30:00	Spring	5.01	0.7	2.2383		0.987	2.14	0.33	1.46287		-0.194	54.1667	29.7917	16.0417
36	Intervention	female	08:30:00	Summer	27.815	1.444	5.27399	-0.785		2.91	0.464	1.70587	-0.524
36	Intervention	female	10:30:00	Summer	3.228	0.509	1.79666		-0.935	1.06	0.025	1.02956		-0.439	64.1667	26.875	8.95833
36	Intervention	female	12:30:00	Summer	55.492	1.744	7.4493		1.235	1.97	0.294	1.40357		0.269	48.3333	27.2917	24.375
37	Intervention	male	08:30:00	Fall	172.157	2.236	13.1209	0.202
37	Intervention	male	10:30:00	Fall	221.905	2.346	14.8965		0.11
37	Intervention	male	12:30:00	Fall	262.979	2.42	16.2166		0.074
37	Intervention	male	08:30:00	Spring	25.702	1.41	5.06971	0.2525
37	Intervention	male	10:30:00	Spring	23.501	1.371	4.84778		-0.039						62.9167	27.2917	9.79167
37	Intervention	male	12:30:00	Spring	98.295	1.993	9.91438		0.622						50	26.6667	23.3333
37	Intervention	male	08:30:00	Summer	77.825	1.891	8.82185	-0.6375
37	Intervention	male	10:30:00	Summer	8.394	0.924	2.89724		-0.967						52.9167	26.875	20.2083
37	Intervention	male	12:30:00	Summer	354.867	2.55	18.8379		1.626						46.6667	38.9583	14.375
38	Control	male	08:30:00	Fall	3.652	0.563	1.91102	-0.155		2.83	0.452	1.68226	-0.444
38	Control	male	10:30:00	Fall	1.557	0.192	1.2478		-0.371	1.19	0.076	1.09087		-0.376	80.4167	12.0833	7.5
38	Control	male	12:30:00	Fall	9.88	0.995	3.14325		0.803	2.07	0.316	1.43875		0.24	50.4167	36.875	12.7083
38	Control	male	08:30:00	Spring	3.652	0.563	1.91102	-0.155		2.7	0.431	1.64317	-0.249
38	Control	male	10:30:00	Spring	1.557	0.192	1.2478		-0.371	1.64	0.215	1.28062		-0.216	56.875	29.1667	13.9583
38	Control	male	12:30:00	Spring	9.88	0.995	3.14325		0.803	2.32	0.365	1.52315		0.15	25	31.6667	43.3333
38	Control	male	08:30:00	Summer	127.823	2.107	11.3059	-1.1155		2.3	0.362	1.51658	0.091
38	Control	male	10:30:00	Summer	18.502	1.267	4.3014		-0.84	3	0.477	1.73205		0.115	59.375	24.1667	16.4583
38	Control	male	12:30:00	Summer	35.957	1.556	5.99642		0.289	2.06	0.314	1.43527		-0.163	65.4167	18.3333	16.25
39	Control	female	08:30:00	Fall						2.71	0.433	1.64621	-0.0685
39	Control	female	10:30:00	Fall						2.07	0.316	1.43875		-0.117	80.2083	15.8333	3.95833
39	Control	female	12:30:00	Fall						3.39	0.53	1.8412		0.214	69.1667	27.0833	3.75
39	Control	female	08:30:00	Spring						2.52	0.401	1.58745	0.321
39	Control	female	10:30:00	Spring	5.178	0.714	2.27552			3.91	0.592	1.97737		0.191	78.5417	15.2083	6.25
39	Control	female	12:30:00	Spring	5.854	0.767	2.4195		0.053	4.58	0.661	2.14009		0.069	66.0417	27.2917	6.66667
39	Control	female	08:30:00	Summer	430.564	2.634	20.75	-0.059		3.9	0.591	1.97484	-0.168
39	Control	female	10:30:00	Summer	554.998	2.744	23.5584		0.11	2.44	0.387	1.56205		-0.204
39	Control	female	12:30:00	Summer	197.719	2.296	14.0613		-0.448	4.6	0.663	2.14476		0.276
40	Control	male	08:30:00	Fall	433.891	2.637	20.8301	-0.476		2.46	0.391	1.56844	-0.1585
40	Control	male	10:30:00	Fall	341.755	2.534	18.4866		-0.103	1.96	0.292	1.4		-0.099	61.875	20	18.125
40	Control	male	12:30:00	Fall	77.789	1.891	8.81981		-0.643	1.87	0.272	1.36748		-0.02	56.25	35.4167	8.33333
40	Control	male	08:30:00	Spring	94.878	1.977	9.74053	0.2935		2.07	0.316	1.43875	0.0435
40	Control	male	10:30:00	Spring	292.246	2.466	17.0952		0.489	2.32	0.365	1.52315		0.049	61.25	26.25	12.5
40	Control	male	12:30:00	Spring	38.591	1.586	6.21217		-0.88	2.02	0.305	1.42127		-0.06	27.2917	48.5417	24.1667
40	Control	male	08:30:00	Summer	809.543	2.908	28.4525	-1.92		2.56	0.408	1.6	-0.4685
40	Control	male	10:30:00	Summer	48.409	1.685	6.95766		-1.223	1.21	0.083	1.1		-0.325
40	Control	male	12:30:00	Summer	32.64	1.514	5.71314		-0.171	1.32	0.121	1.14891		0.038
41	Control	male	08:30:00	Fall	83.304	1.921	9.1271	-0.927		1.05	0.021	1.0247	0.439
41	Control	male	10:30:00	Fall	16.98	1.23	4.12068		-0.691	2.39	0.378	1.54596		0.357	74.375	20.8333	4.79167
41	Control	male	12:30:00	Fall	28.11	1.449	5.30189		0.219	1.53	0.185	1.23693		-0.193	79.7917	14.5833	5.625
41	Control	male	08:30:00	Spring	2.337	0.369	1.52872	-0.699		1.02	0.009	1.00995	0.6345
41	Control	male	10:30:00	Spring	0.94	-0.027	0.969536		-0.396	2.95	0.47	1.71756		0.461	63.125	31.6667	5.20833
41	Control	male	12:30:00	Spring	0.58	-0.237	0.761577		-0.21	2.27	0.356	1.50665		-0.114	70.8333	21.25	7.91667
41	Control	male	08:30:00	Summer	139.68	2.145	11.8186	-0.8795		1.37	0.137	1.17047	0.505
41	Control	male	10:30:00	Summer	90.285	1.956	9.50184		-0.189	3.15	0.498	1.77482		0.361	52.5	37.2917	10.2083
41	Control	male	12:30:00	Summer	5.806	0.764	2.40956		-1.192	2.66	0.425	1.63095		-0.073	48.75	37.2917	13.9583
42	Control	male	08:30:00	Fall	146.539	2.166	12.1053	-0.772		1.63	0.212	1.27671	0.049
42	Control	male	10:30:00	Fall	33.763	1.528	5.81059		-0.638	1.84	0.265	1.35647		0.053	55.4167	35.2083	9.375
42	Control	male	12:30:00	Fall	79.053	1.898	8.89118		0.37	1.6	0.204	1.26491		-0.061	55.4167	40.625	3.95833
42	Control	male	08:30:00	Spring
42	Control	male	10:30:00	Spring
42	Control	male	12:30:00	Spring
42	Control	male	08:30:00	Summer	164.582	2.216	12.829	-0.4475		1.88	0.274	1.37113	-0.0405
42	Control	male	10:30:00	Summer	120.45	2.081	10.975		-0.135	1.81	0.258	1.34536		-0.016	59.7917	30	10.2083
42	Control	male	12:30:00	Summer	39.037	1.591	6.24796		-0.49	1.68	0.225	1.29615		-0.033	61.25	26.6667	12.0833
43	Control	male	08:30:00	Fall	48.533	1.686	6.96656	0.064		2.37	0.375	1.53948	0.0475
43	Control	male	10:30:00	Fall	49.563	1.695	7.0401		0.009	2.8	0.447	1.67332		0.072	68.125	27.7083	4.16667
43	Control	male	12:30:00	Fall	62.461	1.796	7.90323		0.101	2.12	0.326	1.45602		-0.121	53.125	41.25	5.625
43	Control	male	08:30:00	Spring	9.184	0.963	3.03051	0.2935		3.49	0.543	1.86815	0.187
43	Control	male	10:30:00	Spring	18.347	1.264	4.28334		0.301	7.08	0.85	2.66083		0.307	61.25	35.4167	3.33333
43	Control	male	12:30:00	Spring	8.88	0.948	2.97993		-0.316	2.01	0.303	1.41774		-0.547	47.9167	37.9167	14.1667
43	Control	male	08:30:00	Summer	123.07	2.09	11.0937	-0.187		2.4	0.38	1.54919	0.134
43	Control	male	10:30:00	Summer	82.08	1.914	9.0598		-0.176	3.08	0.489	1.75499		0.109
43	Control	male	12:30:00	Summer	117.081	2.068	10.8204		0.154	2.69	0.43	1.64012		-0.059
44	Control	male	08:30:00	Fall	28.257	1.451	5.31573	-0.09		4.1	0.613	2.02485	-0.659
44	Control	male	10:30:00	Fall	17.161	1.235	4.14258		-0.216	1.19	0.076	1.09087		-0.537	69.7917	22.9167	7.29167
44	Control	male	12:30:00	Fall	50.428	1.703	7.10127		0.468	2.34	0.369	1.52971		0.293	61.5909	27.9545	10.4545
44	Control	male	08:30:00	Spring	6.144	0.788	2.47871	-0.125		8.06	0.906	2.83901	-0.9445
44	Control	male	10:30:00	Spring	10.618	1.026	3.25853		0.238	1.4	0.146	1.18322		-0.76	69.1667	20.2083	10.625
44	Control	male	12:30:00	Spring	1.153	0.062	1.07378		-0.964	3.44	0.537	1.85472		0.391	58.3333	31.0417	10.625
44	Control	male	08:30:00	Summer	107.881	2.033	10.3866	0.4635		4.01	0.603	2.0025	-0.4545
44	Control	male	10:30:00	Summer	134.062	2.127	11.5785		0.094	1.79	0.253	1.33791		-0.35
44	Control	male	12:30:00	Summer	590.979	2.772	24.3101		0.645	2.48	0.394	1.5748		0.141
45	Control	female	08:30:00	Fall	61.734	1.791	7.8571	-0.379		2.15	0.332	1.46629	0.094
45	Control	female	10:30:00	Fall	28.1	1.449	5.30094		-0.342	2.98	0.474	1.72627		0.142	54.1667	36.6667	9.16667
45	Control	female	12:30:00	Fall	52.165	1.717	7.22253		0.268	1.72	0.236	1.31149		-0.238	55.2083	38.9583	5.83333
45	Control	female	08:30:00	Spring	9.71	0.987	3.11609	0.7785		2.76	0.441	1.66132	-0.157
45	Control	female	10:30:00	Spring	43.989	1.643	6.63242		0.656	2.08	0.318	1.44222		-0.123	60	34.1667	5.83333
45	Control	female	12:30:00	Spring	17.071	1.232	4.13171		-0.411	2.36	0.373	1.53623		0.055	53.3333	35.625	11.0417
45	Control	female	08:30:00	Summer	571.899	2.757	23.9144	-0.814		3.26	0.513	1.80555	-0.483
45	Control	female	10:30:00	Summer	104.459	2.019	10.2205		-0.738	1.26	0.1	1.1225		-0.413	56.6667	32.7083	10.625
45	Control	female	12:30:00	Summer	402.389	2.605	20.0596		0.586	2.36	0.373	1.53623		0.273	64.5833	26.25	9.16667
46	Control	female	08:30:00	Fall	25.719	1.41	5.07139	0.018		2.38	0.377	1.54272	-0.108
46	Control	female	10:30:00	Fall	19.51	1.29	4.41701		-0.12	2.26	0.354	1.50333		-0.023	67.9167	25	7.08333
46	Control	female	12:30:00	Fall	48.582	1.686	6.97008		0.396	1.61	0.207	1.26886		-0.147	71.0417	23.9583	5
46	Control	female	08:30:00	Spring	2.531	0.403	1.59091	0.84		1.3	0.114	1.14018	0.3675
46	Control	female	10:30:00	Spring	13.338	1.125	3.65212		0.722	2.61	0.417	1.61555		0.303	72.5	23.125	4.375
46	Control	female	12:30:00	Spring	4.354	0.639	2.08662		-0.486	1.75	0.243	1.32288		-0.174	57.2917	33.5417	9.16667
46	Control	female	08:30:00	Summer	48.073	1.682	6.93347	-0.21		2.74	0.438	1.65529	0.0455
46	Control	female	10:30:00	Summer	68.004	1.833	8.24645		0.151	2.52	0.401	1.58745		-0.037
46	Control	female	12:30:00	Summer	9.122	0.96	3.02026		-0.873	4.01	0.603	2.0025		0.202
47	Control	female	08:30:00	Fall	86.568	1.937	9.30419	-0.8045		3.6	0.556	1.89737	-0.687
47	Control	female	10:30:00	Fall	22.195	1.346	4.71116		-0.591	1	0	1		-0.556	65	27.2917	7.70833
47	Control	female	12:30:00	Fall	32.383	1.51	5.69061		0.164	1.97	0.294	1.40357		0.294	73.125	22.9167	3.95833
47	Control	female	08:30:00	Spring	1.223	0.087	1.10589	0.1785		3.14	0.497	1.772	-0.1455
47	Control	female	10:30:00	Spring						2.41	0.382	1.55242		-0.115	72.7083	23.125	4.16667
47	Control	female	12:30:00	Spring	4.149	0.618	2.03691			2.73	0.436	1.65227		0.054	56.875	33.5417	9.58333
47	Control	female	08:30:00	Summer	40.618	1.609	6.37323	0.455		2.74	0.438	1.65529	0.0455
47	Control	female	10:30:00	Summer	128.658	2.109	11.3428		0.5	2.52	0.401	1.58745		-0.037	56.6667	30.8333	12.5
47	Control	female	12:30:00	Summer	33.034	1.519	5.74752		-0.59	4.01	0.603	2.0025		0.202	65.2083	23.75	11.0417
48	Control	male	08:30:00	Fall	172.354	2.236	13.1284	-0.4525		2.99	0.476	1.72916	0.2185
48	Control	male	10:30:00	Fall	95.094	1.978	9.75162		-0.258	4.37	0.64	2.09045		0.164	65.2083	21.6667	13.125
48	Control	male	12:30:00	Fall	70.236	1.847	8.38069		-0.131	3.85	0.585	1.96214		-0.055	65.625	25.625	8.75
48	Control	male	08:30:00	Spring	2.032	0.308	1.42548	1.34		2.3	0.362	1.51658	0.129
48	Control	male	10:30:00	Spring	11.309	1.053	3.36289		0.745	3.11	0.493	1.76352		0.131	61.6667	22.0833	16.25
48	Control	male	12:30:00	Spring	31.479	1.498	5.61061		0.445	2.28	0.358	1.50997		-0.135	36.0417	38.9583	25
48	Control	male	08:30:00	Summer	242.96	2.386	15.5872	-2.0385		2.59	0.413	1.60935	-0.086
48	Control	male	10:30:00	Summer	34.587	1.539	5.88107		-0.847	2.58	0.412	1.60624		-0.001	85.2083	12.5	2.29167
48	Control	male	12:30:00	Summer	1.008	0.003	1.00399		-1.536	1.75	0.243	1.32288		-0.169	87.9167	8.125	3.95833
